# Supplementary material for: Novel insights into PORCN mutations, associated phenotypes and pathophysiological aspects
Source: Orphanet J Rare Dis. 2022 Jan 31;17:29. doi: 10.1186/s13023-021-02068-w (PMC8802438; doi:10.1186/s13023-021-02068-w)
Supplement: Supplementary file 1 — Additional file 1. Summary of clinical findings described in male PORCN patients. [file 13023_2021_2068_MOESM1_ESM.xlsx]

## Sheet: Tabelle1
Patient (reference)	1) Fjellner et al (1979)	2) Hall et al (1983)	3) Gorski et al (1991)	4) Miteva et al (2001)	5) Fryssira et al (2002)	6) Wang et al (2007/2014)	7) Wang et al (2007/2014)	8) Wang et al (2007/2014)	9) Wang et al (2007/2014)	10) Bornholdt et al (2009)	11) Bornholdt et al (2009)	12) Bornholdt et al (2009)	13) Bornholdt et al (2009)	14) Maas et al (2009)	15) Vreenburg et al (2011)	16) Lasocki et al (2011)	17) Yoshihashi et al (2011)	18) Alkindi et al (2013)	19) Stevenson et al (2014)	20) Peters et al (2014)	21) Young et al (2014)	22) Brady et al (2015)	23) Brady et al (2015)	24) Rao et al (2016)	25) Bostwick et al (2016)	26) Bostwick et al (2016)	27) Madan et al (2017)	28) Madan et al (2017)	29) Durack et al (2017)	30) Frisk et al (2018)	31) Case reported boy	Frequency
Genotype	NR	NR	NR	NR	NR	c.1059_1071dup13	c.370C>G	c.1064_1081del18	c.1093C>G	c.502G>A	c.1110delG	c.1186C>T	c.1315T>C	c.571C>T	c.886delC	-	c.129G>A	c.1093C>T46, XXY	c.956dupA	c.853_855delACG	c.956dupA	c.470G>A		c.898G>T	c.956dupA	c.956_1071dup13	c.749C>T		c.1039_1046delinsT	c.1274_1275del	c.847G>C	-
Exon	NR	NR	NR	NR	NR	12	4	12	13	5	13	14	15	6	9	-	1	13	10	10	10	5		10	10	12	9		12	14	9	-
Protein alteration	NR	NR	NR	NR	NR	p.T358Pfs65	p.R124X	p.A355_Vl360del6	p.R365Gly	p.G168R	p.R370fsX398	p.R396X	p.W439R	p.Q191X	p.R296GfsX18	-	p.W43X	p.R365W	p.N320EfsX99	-	p.N320EfsX99	p.G157D		p.E300X	p.N320fs	p.T358fs	p.S250F		p.L347Wfs	p.T425RfsX45	p.D283H	-
Mosaic	NR	NR	NR	NR	NR	+	+	+	+	+	+	+	+	+	+	+	+	-	+	+	+	-	-	+	+	+	-	NR	+	+	-	19 of 31
Birth weight (gm)	NR	NR	NR	NR	2200	NR	NR	NR	NR	NR	NR	NR	NR	NR	1050	NR	3290	NR	NR	2700	NR	3010	3040	2400	NR	NR	1900	NR	NR	NR	3070	-
Typical skin / hair findings	+	+	+	+	+	+	+	+	+	+	+	+	+	+	+	+	+	+	+	+	+	-	-	+	+	+	-	-	+	+	-	26 of 31
Microphthalmia	NR	+	NR	+	+	-	-	-	-	-	-	-	-	-	-	NR	-	+	-	-	-	+	+	-	+	-	+	+	-	-	-	9 of 31
Coloboma	NR	+	NR	+	-	-	-	-	-	+	-	-	-	-	-	NR	-	+	+	+	+	+	-	+	+	-	+	-	-	-	-	11 of 31
Other ocular defects	NR	+	NR	+	+	-	-	-	-	-	-	+	-	-	-	NR	+	+	+	+	+	-	+	-	+	-	+	-	-	+	-	13 of 31
Dental defects	+	+	-	+	NR	+	-	-	-	+	-	+	-	-	-	NR	-	+	-	-	-	-	-	+	+	+	NR	NR	+	+	+	13 of 31
Syndactyly	+	+	NR	+	+	-	+	+	+	+	-	+	+	-	+	-	+	+	+	+	+	-	NR	+	+	+	+	+	-	+	-	25 of 31
Ectrodactyly	+	+	NR	+	+	+	-	-	+	-	-	-	-	-	-	+	-	+	+	+	+	-	NR	+	+	+	+	-	-	+	+	17 of 31
Dyplastic nails	+	+	+	+	NR	-	-	+	+	-	-	-	-	-	+	+	+	+	+	+	+	-	-	-	+	+	+	NR	-	+	+	18 of 31
Osteopathia striata	+	NR	+	-	NR	-	-	+	-	-	-	-	-	-	-	+	-	-	+	-	NR	-	-	-	NR	NR	+	NR	-	+	-	6 of 31
Clavicular dysplasia	NR	NR	NR	NR	NR	-	-	-	-	-	-	-	-	-	-	NR	-	-	-	-	-	-	-	-	NR	NR	+	+	-	-	-	2 of 31
Costovertebral defects	NR	NR	NR	NR	NR	-	-	-	-	-	-	-	-	-	-	NR	-	-	-	-	-	-	-	-	NR	NR	-	+	-	-	-	1 of 31
Diaphraqmatic hernia	NR	NR	NR	NR	NR	-	-	-	-	-	-	-	-	-	-	NR	-	-	-	-	-	-	-	-	NR	NR	+	-	-	-	-	2 of 31
Inguinal hernia	NR	NR	NR	NR	NR	-	-	-	-	-	-	+	-	-	+	NR	-	-	-	-	-	-	-	-	NR	NR	-	-	-	+	-	3 of 31
Cardiac anomalies	-	NR	NR	NR	-	-	-	-	-	-	-	-	-	-	-	NR	+	-	+	+	+	+	-	-	NR	NR	+	+	-	-	-	7 of 31
Pulmonary hypertension	NR	NR	NR	NR	-	-	-	-	-	-	-	-	-	-	-	NR	-	-	+	-	+	-	-	-	-	-	-	-	-	-	-	2 of 31
Brain abnormality	NR	NR	NR	Microcephaly	Microcephaly	-	-	-	-	-	-	Microcephaly	-	-	+	NR	-	+	-	+	-	NR	+	-	NR	NR	NR	NR	-	-	+	8 of 31
Renal anomalies	-	NR	NR	NR	+	-	-	-	-	-	-	-	-	-	-	NR	-	+	-	+	-	NR	+	-	NR	NR	+	+	-	-	-	6 of 31
Dysmorphic ears	NR	+	NR	+	+	-	-	-	-	-	-	-	-	-	+	NR	-	+	+	+	+	-	-	-	+	-	+	-	-	+	+	12 of 31
Dysmorphic / asymmetric facial features	+	+	NR	+	+	-	-	-	-	-	-	-	-	-	-	NR	-	-	+	-	-	-	-	+	-	+	+	-	-	+	+	10 of 31
supernumerary nipple	NR	+	NR	NR	NR	NR	NR	NR	NR	NR	NR	NR	NR	NR	NR	NR	NR	NR	NR	NR	NR	NR	NR	NR	NR	NR	hypoplastic	-	NR	NR	+	2 of 31
